# Supplementary material for: Dysfunction of the Brown Adipose Organ in HFD-Obese Rats and Effect of Tart Cherry Supplementation
Source: Antioxidants (Basel). 2024 Mar 23;13(4):388. doi: 10.3390/antiox13040388 (PMC11047636; doi:10.3390/antiox13040388)
Supplement: Supplementary file 1 [file antioxidants-13-00388-s001.zip]

Archive with 1 entries (1 files):
- antioxidants-2889970-supplementary.pdf
